# Supplementary material for: Circulating Placental Growth Factor as a Prognostic Biomarker in High-Risk Glioblastoma Patients
Source: Biomedicines. 2026 Jul 20;14(7):1628. doi: 10.3390/biomedicines14071628 (PMC13407414; doi:10.3390/biomedicines14071628)
Supplement: Supplementary file 1 [file biomedicines-14-01628-s001.zip]

Archive with 1 entries (1 files):
- biomedicines-4384923-supplementary.pdf
